# Supplementary material for: LincRNA‐EPS impairs host antiviral immunity by antagonizing viral RNA–PKR interaction
Source: EMBO Rep. 2022 Mar 21;23(5):e53937. doi: 10.15252/embr.202153937 (PMC9066075; doi:10.15252/embr.202153937)
Supplement: Supplementary file 2 — Table EV1 [file EMBR-23-e53937-s002.xlsx]

## Sheet: Sheet1
Table EV1. LincRNA-EPS interacting proteins
Accession	Protein names	Gene names	MW [kDa]	Protein score	Sequence coverage (%)	# Unique Peptides	# Peptides	# PSMs
P61979	Heterogeneous nuclear ribonucleoprotein K	Hnrnpk	50.9444	373.064	27.65	11	11	17
Q8R081	Heterogeneous nuclear ribonucleoprotein L	Hnrnpl	63.9233	254.766	22.87	8	8	11
Q61656	Probable ATP-dependent RNA helicase DDX5	Ddx5	69.2468	243.14	17.43	10	10	11
Q8R326	Paraspeckle component 1	Pspc1	58.7213	206.286	14.15	6	6	7
P48678	Prelamin-A/C	Lmna	74.1927	186.776	10.83	7	7	7
P29351	Tyrosine-protein phosphatase non-receptor type 6	Ptpn6	67.5172	132.932	8.91	5	5	5
P80318	T-complex protein 1 subunit gamma	Cct3	60.5914	119.921	9.72	5	5	5
Q8BMK4	Cytoskeleton-associated protein 4	Ckap4	63.6536	115.016	8.17	4	4	4
P97855	Ras GTPase-activating protein-binding protein 1	G3bp1	51.7969	108.996	6.45	2	3	5
Q8CI33	CWF19-like protein 1	Cwf19l1	60.1556	108.428	3.54	2	2	2
P01837	Immunoglobulin kappa constant	Igkc	11.9267	98.5374	58.88	3	3	3
P97379	Ras GTPase-activating protein-binding protein 2	G3bp2	54.0548	87.7291	5.19	1	2	2
Q03963	Interferon-induced, double-stranded RNA-activated protein kinase	PKR	58.2435	85.1119	7.77	4	4	4
Q8VIJ6	Splicing factor, proline- and glutamine-rich	Sfpq	75.3943	80.8959	5.15	3	3	3
O70194	Eukaryotic translation initiation factor 3 subunit D	Eif3d	63.9484	70.19	1.82	1	1	1
Q91WJ8	Far upstream element-binding protein 1	Fubp1	68.497	68.75	1.23	1	1	1
P07724	Serum albumin	Alb	68.6477	61.44	2.14	1	1	1
P01868	Ig gamma-1 chain C region secreted form	Ighg1	35.6817	59.8741	11.42	2	2	2
Q8QZY1	Eukaryotic translation initiation factor 3 subunit L	Eif3l	66.5703	59.5875	2.48	2	2	2
Q60865	Caprin-1	Caprin1	78.1208	54.5	1.56	1	1	1
Q8BP47	Asparagine--tRNA ligase, cytoplasmic	Nars	64.238	52.86	1.43	1	1	1
Q80WJ7	Protein LYRIC	Mtdh	63.8077	49.5	1.9	1	1	1
P61407	Tudor domain-containing protein 6	Tdrd6	237.763	48.62	0.37	1	1	1
P80317	T-complex protein 1 subunit zeta	Cct6a	57.9677	48.39	2.26	1	1	1
P26369	Splicing factor U2AF 65 kDa subunit	U2af2	53.4832	43.41	2.11	1	1	1
P17182	Alpha-enolase	Eno1	47.1112	41.97	1.38	1	1	1
Q8BMF4	Dihydrolipoyllysine-residue acetyltransferase component of pyruvate dehydrogenase complex, mitochondrial	Dlat	67.8987	38.46	2.49	1	1	1
Q9D2G2	Dihydrolipoyllysine-residue succinyltransferase component of 2-oxoglutarate dehydrogenase complex, mitochondrial	Dlst	48.9635	36.74	1.76	1	1	1
