# Supplementary material for: LincRNA‐EPS impairs host antiviral immunity by antagonizing viral RNA–PKR interaction
Source: EMBO Rep. 2022 Mar 21;23(5):e53937. doi: 10.15252/embr.202153937 (PMC9066075; doi:10.15252/embr.202153937)
Supplement: Supplementary file 3 — Table EV2 [file EMBR-23-e53937-s001.xlsx]

## Sheet: Sheet1
Table EV2 Primer sequences for RT-qPCR and ChIP-qPCR
Primer name	Forward Primer (5'-3')	Reverse Primer (5'-3')
Rpl32	TTAAGCGAAACTGGCGGAAAC	TTGTTGCTCCCATAACCGATG
lincRNA-EPS	GCGCACTTCTCTCATCTGTG	TCAGCTGTAGGATGGGAGGT
SeV	GACGCGAGTTATGTGTTTGC	TTCCACGCTCTCTTGGATCT
HSV-1	GCCAGATCGACACGCAGACG	CGAAATGGGCAGGGTGGACC
VSV	TGCAAGGAAAGCATTGAACAA	GAGGAGTCACCTGGACAATCACT
Mx1	GACCATAGGGGTCTTGACCAA	AGACTTGCTCTTTCTGAAAAGCC
Oas2	AAACCTCACACCCAACGAAAA	CCACCCTTAGCCACTTCCT
Ifit2	GGAGAGCAATCTGCGACAG	GCTGCCTCATTTAGACCTCTG
Irf7	CCCCAGCCGGTGATCTTTC	CACAGTGACGGTCCTCGAAG
Ifnb1	CAGCTCCAAGAAAGGACGAAC	GGCAGTGTAACTCTTCTGCAT
Isg15	GGTGTCCGTGACTAACTCCAT	TGGAAAGGGTAAGACCGTCCT
Pkr	ATGCACGGAGTAGCCATTACG	TGACAATCCACCTTGTTTTCGT
Mx1-promoter	TGGACACCTGGAACTTCTTATC	ACCGCAATTATCTCTGCTAGG
Oas2-promoter	CTGAGGCACAGAGAGGTAAAG	CTCTGAGGACAGACAGTGAAG
